# Supplementary material for: Polyphonic sonification of electrocardiography signals for diagnosis of cardiac pathologies
Source: Sci Rep. 2017 Mar 20;7:44549. doi: 10.1038/srep44549 (PMC5357951; doi:10.1038/srep44549)
Supplement: Supplementary Material S1 [file srep44549-s2.zip]

Archive with 6 entries (3 files):
- S1_normal_ECG/
- S1_normal_ECG/amplified/
- S1_normal_ECG/amplified/s0306lrem_output_amp1.wav
- S1_normal_ECG/original/
- S1_normal_ECG/original/s0306lrem_output.wav
- S1_normal_ECG/s0306lrem_output.png
