# Supplementary material for: Polyphonic sonification of electrocardiography signals for diagnosis of cardiac pathologies
Source: Sci Rep. 2017 Mar 20;7:44549. doi: 10.1038/srep44549 (PMC5357951; doi:10.1038/srep44549)
Supplement: Supplementary Material S2 [file srep44549-s3.zip]

Archive with 15 entries (12 files):
- S2_incremental_signal/
- S2_incremental_signal/amplified/
- S2_incremental_signal/amplified/incremental_01_amp1.wav
- S2_incremental_signal/amplified/incremental_02_amp1.wav
- S2_incremental_signal/amplified/incremental_03_amp1.wav
- S2_incremental_signal/amplified/incremental_04_amp1.wav
- S2_incremental_signal/amplified/incremental_05_amp1.wav
- S2_incremental_signal/amplified/incremental_06_amp1.wav
- S2_incremental_signal/original/
- S2_incremental_signal/original/incremental_01.wav
- S2_incremental_signal/original/incremental_02.wav
- S2_incremental_signal/original/incremental_03.wav
- S2_incremental_signal/original/incremental_04.wav
- S2_incremental_signal/original/incremental_05.wav
- S2_incremental_signal/original/incremental_06.wav
