# Supplementary material for: Polyphonic sonification of electrocardiography signals for diagnosis of cardiac pathologies
Source: Sci Rep. 2017 Mar 20;7:44549. doi: 10.1038/srep44549 (PMC5357951; doi:10.1038/srep44549)
Supplement: Supplementary Material S3 [file srep44549-s4.zip]

Archive with 11 entries (8 files):
- S3_pathological_samples/
- S3_pathological_samples/amplified/
- S3_pathological_samples/amplified/Sample_I04m_STEMI_output_amp1.wav
- S3_pathological_samples/amplified/Sample_I37m_PVC_output_amp1.wav
- S3_pathological_samples/amplified/Sample_I50m_AF_output_amp1.wav
- S3_pathological_samples/amplified/Sample_I51m_Bigeminy_output_amp1.wav
- S3_pathological_samples/original/
- S3_pathological_samples/original/Sample_I04m_STEMI_output.wav
- S3_pathological_samples/original/Sample_I37m_PVC_output.wav
- S3_pathological_samples/original/Sample_I50m_AF_output.wav
- S3_pathological_samples/original/Sample_I51m_Bigeminy_output.wav
