# Supplementary material for: Polyphonic sonification of electrocardiography signals for diagnosis of cardiac pathologies
Source: Sci Rep. 2017 Mar 20;7:44549. doi: 10.1038/srep44549 (PMC5357951; doi:10.1038/srep44549)
Supplement: Supplementary Material S5 [file srep44549-s5.xls]

## Sheet: Sheet1
Subject ID	Group	Instrument	S1	S2	S3	S4	S5	S6	S7	S8	S9	S10	S11	S12	Errors	Accuracy
9	01 Junior Doctor	Yes	3	2	4	1	4	4	2	1	4	3	3	2	1	0.916667
22	01 Junior Doctor	Yes	1	2	4	1	4	1	2	1	4	3	3	2	1	0.916667
21	01 Junior Doctor	Yes	3	2	4	1	4	3	2	3	4	3	1	2	3	0.75
10	02 Med+Course	No	3	2	4	1	4	1	2	1	4	3	3	2	0	1
5	02 Med+Course	No	3	2	4	1	1	4	3	1	3	3	4	2	5	0.583333
6	02 Med+Course	No	3	2	3	1	1	3	2	1	1	2	3	2	5	0.583333
3	02 Med+Course	Yes	3	2	4	1	4	1	2	1	4	3	3	2	0	1
1	02 Med+Course	Yes	3	2	4	1	1	1	2	1	4	3	3	2	1	0.916667
4	02 Med+Course	Yes	2	2	3	1	4	1	2	1	4	3	3	2	2	0.833333
2	02 Med+Course	Yes	4	2	4	3	1	3	2	3	1	1	4	2	8	0.333333
18	03 Med	No	3	2	4	3	4	3	2	1	4	3	3	2	2	0.833333
17	03 Med	No	3	2	4	2	1	3	2	1	4	3	3	2	3	0.75
8	03 Med	Yes	3	2	4	1	4	3	2	1	4	3	1	2	2	0.833333
12	03 Med	Yes	3	2	4	1	4	3	2	1	4	3	4	2	2	0.833333
11	03 Med	Yes	1	2	4	1	1	3	2	3	4	3	1	2	5	0.583333
7	03 Med	Yes	3	2	1	4	1	4	2	3	1	3	3	2	6	0.5
16	03 Med	Yes	4	2	4	3	1	3	2	1	4	1	1	4	7	0.416667
14	04 Other	No	3	2	4	3	4	3	2	4	1	3	1	2	5	0.583333
13	04 Other	No	3	1	2	4	1	2	1	1	1	2	3	4	9	0.25
15	04 Other	No	2	3	1	4	3	2	3	4	2	1	3	2	10	0.166667
19	04 Other	Yes	3	2	4	1	4	1	2	1	4	3	1	2	1	0.916667
20	04 Other	Yes	1	2	4	1	4	3	2	3	4	1	1	2	5	0.583333
